# Supplementary material for: A computer vision approach for the grading of cotton base load ages in measuring the performance of washing machine
Source: PLoS One. 2026 Apr 10;21(4):e0342045. doi: 10.1371/journal.pone.0342045 (PMC13068324; doi:10.1371/journal.pone.0342045)
Supplement: S1 Table — (XLSX) [file pone.0342045.s001.xlsx]

## Sheet: Sheet1
0.00738638	0.039699	0.0684673	0.0643059	0.0104815	0.992744	0.0618069	10597.5	6.1079	241906	0.0871424	0.109884	0.0929772	0.111472	0.904706	0.879717	0.898277	0.877982	0.422539	0.408845	0.419634	0.407599	0.956429	0.945058	0.953511	0.944264	0.880188	0.0805119	3.6869	0
0.0076807	0.0398681	0.0650707	0.0629566	0.00777932	0.993295	0.0582564	10245.8	5.67993	124961	0.0618938	0.0782824	0.0641603	0.0765123	0.857809	0.819822	0.852448	0.823894	0.571277	0.558576	0.569617	0.55984	0.969053	0.960859	0.96792	0.961744	0.91336	0.0586941	3.6073	0
0.00732285	0.0396155	0.0665277	0.0635372	0.00917552	0.993121	0.0586236	10374.2	5.61239	108325	0.0568995	0.0703354	0.0596644	0.0698661	0.866727	0.835107	0.860301	0.836203	0.590595	0.579868	0.588312	0.580071	0.97155	0.964832	0.970168	0.965067	0.911455	0.0550556	4.79426	0
0.00799815	0.0406899	0.0631265	0.0544857	0.00871367	0.993785	0.0601421	10039.8	5.71587	170646	0.0642523	0.0810093	0.0690333	0.0823338	0.865721	0.830569	0.855801	0.827796	0.567461	0.554742	0.564258	0.554015	0.967874	0.959495	0.965483	0.958833	0.908747	0.0594827	4.4797	0
0.00746723	0.0379797	0.0631378	0.0520066	0.00993219	0.994088	0.0589861	9860.75	5.88798	212960	0.06549	0.086341	0.0731252	0.0833954	0.905007	0.874549	0.893897	0.878821	0.502916	0.486831	0.497341	0.490636	0.967255	0.95683	0.963437	0.958302	0.904866	0.0760813	5.64292	0
0.00739383	0.0404981	0.0684479	0.0486821	0.0126469	0.993417	0.0643668	10346.5	5.76798	176072	0.0532963	0.0735721	0.0647911	0.0724754	0.907129	0.871554	0.887052	0.873465	0.546205	0.531118	0.536707	0.530996	0.973352	0.963214	0.967604	0.963762	0.903603	0.0663845	4.54406	0
0.0075442	0.0389415	0.0667013	0.0599655	0.00848523	0.993374	0.059146	10188	5.28267	108100	0.0465085	0.0555236	0.045647	0.055292	0.786259	0.744212	0.790244	0.745277	0.752168	0.744602	0.753076	0.744984	0.976746	0.972238	0.977177	0.972354	0.928153	0.0426393	4.67834	0
0.00734722	0.0386171	0.0665227	0.0704524	0.0103547	0.992695	0.0591434	10670	5.46592	151694	0.043223	0.053953	0.0450971	0.0545422	0.886615	0.858278	0.881674	0.856736	0.635835	0.627473	0.634937	0.627056	0.978388	0.973024	0.977451	0.972729	0.921753	0.0553077	4.32858	0
0.00754322	0.0400059	0.0672016	0.0638992	0.0088623	0.992908	0.0615437	10486	5.74776	214951	0.0631689	0.0780325	0.0629277	0.075265	0.888385	0.861896	0.888792	0.866794	0.554574	0.543782	0.555113	0.54551	0.968416	0.960984	0.968536	0.962368	0.908539	0.0656358	5.36359	0
0.00645408	0.0371342	0.0715931	0.0779735	0.0142684	0.991658	0.0608508	11236.5	5.49871	113672	0.050708	0.0627934	0.0526424	0.0616279	0.859373	0.825436	0.853892	0.828681	0.651245	0.641621	0.649768	0.642978	0.974646	0.968603	0.973679	0.969186	0.918499	0.0525536	4.61648	0
0.00664147	0.0406893	0.0792097	0.0672048	0.0123008	0.99134	0.0675078	11311.8	6.29205	217069	0.112047	0.145496	0.118166	0.135257	0.911704	0.885231	0.906807	0.893311	0.280208	0.262551	0.277183	0.267667	0.943978	0.927255	0.940918	0.932375	0.830818	0.0885336	2.71048	0
0.00753624	0.0402534	0.0622571	0.0522184	0.00701275	0.994012	0.0593979	9778.5	5.98448	87322	0.0694627	0.0871496	0.0714008	0.0844792	0.895744	0.869105	0.892796	0.873119	0.402392	0.389207	0.401	0.390783	0.965269	0.956425	0.9643	0.95776	0.868968	0.0694574	2.64365	0
0.00824203	0.0408474	0.0616077	0.0466929	0.00517225	0.994473	0.0568539	9403.5	5.98186	129089	0.074134	0.0953152	0.0791835	0.0906416	0.908851	0.882727	0.902588	0.888478	0.423727	0.409877	0.420195	0.411858	0.962933	0.952342	0.960408	0.954679	0.881791	0.0730535	3.78012	0
0.00792627	0.0386079	0.0660832	0.0684617	0.00996608	0.992917	0.0578287	10547.8	6.09509	157090	0.0953313	0.116059	0.096455	0.11684	0.917192	0.89902	0.916097	0.898345	0.354848	0.34278	0.354479	0.342366	0.952334	0.941971	0.951773	0.94158	0.861162	0.0857	3.98108	0
0.00835767	0.0401882	0.0657184	0.062559	0.00818322	0.993111	0.0606931	10398.5	6.11668	210445	0.0822015	0.100771	0.086065	0.104788	0.915024	0.895698	0.910959	0.891546	0.404377	0.393248	0.401693	0.390559	0.958899	0.949615	0.956967	0.947606	0.877321	0.083992	2.9488	0
0.0074963	0.0376291	0.0674876	0.0662389	0.0104897	0.992975	0.0585339	10440.8	5.95542	142813	0.0637003	0.0797911	0.0668622	0.0796176	0.923749	0.904322	0.919893	0.904535	0.466943	0.45646	0.465435	0.45639	0.96815	0.960104	0.966569	0.960191	0.886329	0.0761049	5.27004	0
0.00799309	0.0399941	0.0637268	0.0569092	0.0077227	0.993636	0.0600178	10069.8	5.83849	123124	0.0809745	0.102787	0.0847904	0.100436	0.894526	0.865938	0.889557	0.869015	0.47363	0.458859	0.471285	0.459511	0.959513	0.948607	0.957605	0.949782	0.889698	0.0714851	6.93039	0
0.00745606	0.0385145	0.0648988	0.0544481	0.00731856	0.993942	0.0572663	9847	6.00849	139333	0.0687465	0.0835437	0.0705485	0.0846435	0.920364	0.903096	0.918223	0.901827	0.431449	0.421643	0.430083	0.420387	0.965628	0.958228	0.964726	0.957679	0.879479	0.0773322	4.73171	0
0.00746555	0.0375093	0.0695746	0.0601373	0.0103674	0.993155	0.0596981	10362	5.9469	130787	0.0604469	0.0733856	0.0628207	0.0759215	0.927423	0.911728	0.924475	0.908688	0.522861	0.514826	0.521331	0.512393	0.969777	0.963307	0.96859	0.962039	0.898392	0.0818708	4.39653	0
0.00735925	0.0381455	0.0646271	0.0589913	0.00973935	0.993623	0.0583391	10134.8	6.06563	163915	0.0727757	0.0891123	0.0753582	0.0922435	0.916361	0.897299	0.913194	0.893691	0.434337	0.423014	0.43255	0.421317	0.963612	0.955444	0.962321	0.953878	0.885324	0.0804002	4.38676	0
0.00822547	0.0387442	0.055506	0.044077	0.00514459	0.995149	0.054751	8967.5	5.79074	133742	0.0888863	0.104559	0.0864446	0.105748	0.879001	0.85755	0.882259	0.855933	0.376054	0.365124	0.378344	0.364441	0.955557	0.94772	0.956778	0.947126	0.856276	0.0619267	3.95253	0
0.00866521	0.0389473	0.0531498	0.0425923	0.00427868	0.995493	0.0521361	8749.5	5.82451	199437	0.0874004	0.102402	0.0854701	0.104937	0.898868	0.881331	0.900993	0.878397	0.371758	0.362166	0.373212	0.360365	0.9563	0.948799	0.957265	0.947531	0.862377	0.0682425	3.45212	0
0.00801346	0.0372499	0.0588835	0.0512487	0.00760858	0.994745	0.0532435	9366.75	6.05415	168443	0.110587	0.131745	0.105347	0.129372	0.892579	0.871936	0.897638	0.874242	0.308098	0.295398	0.311747	0.297397	0.944707	0.934128	0.947327	0.935314	0.841545	0.076362	3.24884	0
0.00787065	0.0386939	0.0599995	0.0513093	0.00751079	0.994515	0.0553883	9553.75	6.13881	252637	0.10979	0.134365	0.111774	0.133539	0.897566	0.874497	0.895666	0.875268	0.304883	0.290438	0.304376	0.291809	0.945105	0.932817	0.944113	0.93323	0.839155	0.0798482	3.2593	0
0.00804003	0.0379379	0.0576699	0.0470914	0.00633381	0.994891	0.0553827	9200.25	5.80598	175801	0.0896857	0.109119	0.0899323	0.104957	0.879406	0.853154	0.879057	0.858755	0.370167	0.356843	0.370462	0.359835	0.955157	0.945441	0.955034	0.947521	0.851649	0.0613286	2.87114	0
0.00846542	0.0385765	0.0563437	0.0456518	0.00591056	0.995047	0.0545349	9095	6.03775	181603	0.0985664	0.118422	0.0995219	0.119679	0.897752	0.877069	0.896798	0.875771	0.326438	0.314444	0.326535	0.313579	0.950717	0.940789	0.950239	0.940161	0.843047	0.0739445	3.01484	0
0.0087386	0.0393885	0.0566201	0.0443881	0.0057556	0.995067	0.0545937	9111.25	5.94764	144007	0.10642	0.128734	0.105641	0.1254	0.866716	0.838655	0.867649	0.842833	0.348271	0.333805	0.349012	0.335858	0.94679	0.935633	0.947179	0.9373	0.844029	0.0657383	2.62834	0
0.00752965	0.0376647	0.0593818	0.0513624	0.00749851	0.994562	0.0556681	9452.25	6.0729	157778	0.107204	0.130481	0.106784	0.128051	0.891654	0.867987	0.892006	0.870446	0.313031	0.299467	0.314122	0.300858	0.946398	0.93476	0.946608	0.935975	0.838683	0.0748339	2.69535	0
0.00849842	0.0386844	0.0557076	0.0482007	0.00501422	0.995063	0.0526331	9056.75	5.86346	132524	0.10179	0.121881	0.0991454	0.1199	0.865589	0.838862	0.869029	0.84148	0.36271	0.349341	0.364945	0.350887	0.949105	0.93906	0.950427	0.94005	0.845522	0.0626806	2.84603	0
0.00848517	0.0398419	0.0581653	0.0426512	0.00523888	0.994795	0.0584669	9198.5	6.05604	154807	0.0949449	0.11756	0.0986903	0.113776	0.909472	0.887847	0.905886	0.891457	0.314057	0.300993	0.312292	0.303749	0.952528	0.94122	0.950655	0.943112	0.835853	0.0777269	2.38486	0
0.00743011	0.0414561	0.070884	0.0547333	0.00976985	0.993082	0.0618634	10406.8	5.8471	167777	0.0612478	0.083225	0.0709433	0.0811186	0.895923	0.858454	0.879561	0.862034	0.469617	0.453206	0.461885	0.454035	0.969376	0.958388	0.964528	0.959441	0.892054	0.0641327	3.1771	0
0.00680439	0.0391846	0.0787058	0.0665148	0.0138246	0.991511	0.0668343	11253.2	5.8292	208552	0.073049	0.0925103	0.0768138	0.0907471	0.880475	0.848512	0.874288	0.851399	0.469327	0.455838	0.466002	0.455571	0.963475	0.953745	0.961593	0.954626	0.893726	0.0643015	3.55976	0
0.00812493	0.0381271	0.058774	0.0539105	0.00737012	0.994442	0.0559601	9618	5.68965	189647	0.0508553	0.0631045	0.052065	0.0612083	0.898523	0.873934	0.896086	0.877722	0.557042	0.547702	0.556066	0.549012	0.974572	0.968448	0.973967	0.969396	0.901918	0.0602343	4.19479	0
0.00803731	0.0393914	0.0612932	0.0533232	0.00787767	0.994212	0.0568708	9722.75	5.68611	112997	0.062584	0.0780821	0.0660947	0.0778169	0.868815	0.836099	0.861377	0.83666	0.554527	0.542734	0.551788	0.542271	0.968708	0.960959	0.966953	0.961092	0.907519	0.0584984	4.23159	0
0.00864097	0.0396738	0.0593268	0.0454718	0.00488183	0.994869	0.0543996	9144.5	5.72453	145767	0.0512447	0.0628041	0.0522498	0.0618358	0.917877	0.899209	0.916281	0.900772	0.532641	0.524153	0.531749	0.52525	0.974378	0.968598	0.973875	0.969082	0.899595	0.0676987	5.36431	0
0.00844302	0.0390178	0.0554068	0.044915	0.00490064	0.995179	0.0538213	9021.25	5.68327	270553	0.054502	0.0675595	0.0579248	0.0689574	0.890506	0.864188	0.88372	0.861375	0.552822	0.543168	0.550655	0.54205	0.972749	0.96622	0.971038	0.965521	0.905715	0.0608314	3.85234	0
0.00812409	0.0384692	0.0578529	0.0487132	0.00604193	0.994818	0.0548232	9319	5.76771	233745	0.0588595	0.0707511	0.057281	0.0693563	0.894204	0.872683	0.897079	0.875187	0.532614	0.523821	0.534008	0.525088	0.97057	0.964624	0.97136	0.965322	0.901573	0.0630077	3.91074	0
0.00847529	0.0402436	0.0581053	0.0477203	0.00667214	0.994721	0.0558148	9451	5.60912	206248	0.0573606	0.0691118	0.0588817	0.0711982	0.86314	0.834893	0.859425	0.829913	0.571438	0.562207	0.570493	0.560468	0.97132	0.965444	0.970559	0.964401	0.907243	0.0526703	3.68337	0
0.00829168	0.0388971	0.0616205	0.0572092	0.00796219	0.993897	0.0584358	9885.25	5.85141	298730	0.0655763	0.0837524	0.0707264	0.0835338	0.889851	0.85917	0.881158	0.859538	0.495223	0.482069	0.491352	0.481563	0.967212	0.958124	0.964637	0.958233	0.8981	0.0655197	3.82058	0
0.00836695	0.0404403	0.0589239	0.0485939	0.00596169	0.99461	0.0559116	9421	5.86404	226353	0.0581417	0.072694	0.0621151	0.0739611	0.907252	0.883846	0.900827	0.881819	0.513721	0.503423	0.510993	0.502428	0.970929	0.963654	0.968943	0.96302	0.898913	0.0685044	3.88133	0
0.00738221	0.0395798	0.0732611	0.0537935	0.00901526	0.992864	0.0646015	10429.5	5.85124	150051	0.0924123	0.117676	0.098814	0.116417	0.880147	0.847268	0.871917	0.848898	0.368197	0.351055	0.3639	0.352182	0.953794	0.941162	0.950593	0.941791	0.859893	0.0641295	3.42443	0
0.00640267	0.0379758	0.0784627	0.0629259	0.012956	0.991946	0.0652058	11066.8	5.95298	237357	0.114664	0.14776	0.121429	0.14311	0.871957	0.834824	0.864316	0.840023	0.330817	0.310394	0.326298	0.313178	0.942668	0.92612	0.939285	0.928445	0.85324	0.0694376	2.9675	0
0.00684478	0.0360785	0.0699418	0.0694787	0.0115491	0.99206	0.0675184	10944	5.73612	219037	0.075981	0.0912759	0.0736636	0.0884825	0.852929	0.823153	0.857385	0.828563	0.488636	0.477198	0.490549	0.478801	0.96201	0.954362	0.963168	0.955759	0.895719	0.0564536	3.40732	0
0.0078798	0.038014	0.060295	0.0540975	0.00929036	0.994226	0.0577097	9801.75	5.75476	210929	0.0583082	0.0713847	0.0593773	0.0717615	0.887597	0.862109	0.885366	0.861389	0.532396	0.522645	0.531845	0.522012	0.970846	0.964308	0.970311	0.964119	0.902957	0.0611072	3.76143	0
0.00908577	0.0392686	0.0552774	0.042718	0.00524938	0.995143	0.0556406	9043	5.88073	289436	0.0869881	0.104519	0.0865538	0.105294	0.887285	0.864375	0.887823	0.863366	0.39955	0.388128	0.40026	0.387725	0.956506	0.947743	0.956723	0.947353	0.874196	0.0683713	3.69638	0
0.00842355	0.0404629	0.062218	0.044872	0.00520522	0.994451	0.058328	9388.25	5.81427	207620	0.0826459	0.101109	0.0854892	0.101938	0.8994	0.876756	0.895841	0.875749	0.430878	0.418618	0.429328	0.418226	0.958677	0.949445	0.957255	0.949031	0.879827	0.0696867	4.27183	0
0.00851424	0.0408228	0.0595034	0.0456555	0.00530745	0.994567	0.0583944	9410.75	5.95604	93624	0.0990604	0.120702	0.101817	0.121586	0.885461	0.860264	0.882296	0.859237	0.363318	0.349547	0.36153	0.348952	0.95047	0.939649	0.949092	0.939207	0.864888	0.0709003	3.70797	0
0.00853129	0.0404188	0.0562468	0.0460921	0.00531886	0.994812	0.0568349	9209.25	6.03887	179010	0.0930498	0.115	0.0969941	0.113561	0.903803	0.880953	0.899637	0.882443	0.331572	0.317989	0.329604	0.319498	0.953475	0.9425	0.951503	0.94322	0.848201	0.0737913	2.93613	0
0.00806441	0.0387165	0.0586029	0.0466848	0.00669554	0.994747	0.0568006	9330.25	5.88	134746	0.0729093	0.0911453	0.0764174	0.089194	0.895511	0.869208	0.890473	0.872007	0.425122	0.411974	0.422287	0.413132	0.963545	0.954427	0.961791	0.955403	0.880013	0.0653755	3.40679	0
0.00853443	0.038863	0.0585165	0.0428409	0.00487949	0.994983	0.0557696	9070.25	5.68007	143253	0.0615341	0.0747201	0.0621525	0.0762181	0.884805	0.859964	0.883634	0.857162	0.504605	0.494322	0.504114	0.492788	0.969233	0.96264	0.968924	0.961891	0.89699	0.0570894	4.20514	0
0.00818619	0.0385068	0.0548657	0.0428175	0.00402063	0.995383	0.0526656	8792	5.70315	141617	0.0703621	0.0865993	0.0696282	0.0835124	0.879258	0.851252	0.880503	0.856557	0.450328	0.438412	0.451137	0.439766	0.964819	0.9567	0.965186	0.958244	0.890545	0.0608979	2.99815	0
0.00901304	0.039944	0.0544112	0.0355974	0.00306833	0.995605	0.0533212	8556.75	5.92097	183110	0.0785266	0.0976233	0.0818755	0.094755	0.882367	0.853638	0.877283	0.857941	0.41736	0.403969	0.414833	0.404973	0.960737	0.951188	0.959062	0.952623	0.882269	0.0650514	2.91587	0
0.00734995	0.0392372	0.0671255	0.0444126	0.00697826	0.994058	0.0606334	9652.25	5.85989	239084	0.0808279	0.0987552	0.0795141	0.0969026	0.879684	0.852856	0.88169	0.855617	0.448487	0.435668	0.449403	0.436799	0.959586	0.950622	0.960243	0.951549	0.885117	0.0647971	4.8732	0
0.00722115	0.0400911	0.0674127	0.0429934	0.00573668	0.994186	0.0591005	9548.5	5.92954	272218	0.0796208	0.097631	0.0787917	0.0950026	0.897731	0.874455	0.898744	0.877834	0.399928	0.388041	0.400307	0.389718	0.960191	0.951185	0.960604	0.9525	0.873272	0.069294	2.70157	0
0.00724078	0.0392116	0.0683826	0.0479322	0.00826319	0.993868	0.0597695	9832.75	5.88577	169848	0.0707156	0.0888333	0.0744028	0.0894134	0.904321	0.879634	0.899253	0.87885	0.461299	0.448894	0.458284	0.44831	0.964642	0.955583	0.962799	0.955293	0.883405	0.0698069	3.91766	0
0.00916267	0.0401865	0.0498129	0.0276436	0.00232519	0.996212	0.0509342	8019.25	6.07145	276748	0.0677875	0.0823759	0.07161	0.0852198	0.915674	0.897461	0.910897	0.893921	0.39966	0.390295	0.397229	0.388249	0.966106	0.958812	0.964195	0.95739	0.875697	0.0785836	2.27485	0
0.00798811	0.0381883	0.0538494	0.0396957	0.00486848	0.995445	0.055186	8759.5	6.10533	197782	0.0662413	0.0824554	0.0715382	0.0834191	0.921025	0.901566	0.914708	0.900406	0.427991	0.416475	0.424254	0.41674	0.966879	0.958772	0.964231	0.95829	0.883439	0.0789625	3.69742	0
0.00854906	0.0390768	0.0539967	0.0374097	0.0038935	0.995683	0.0517232	8509	6.01321	211938	0.057805	0.0676543	0.0590474	0.0717524	0.934298	0.922956	0.932795	0.918296	0.463475	0.457227	0.46305	0.454833	0.971097	0.966173	0.970476	0.964124	0.884474	0.0801051	3.87732	0
0.00796533	0.0387564	0.057158	0.0487938	0.00553067	0.994914	0.0533746	9168	5.7932	111962	0.0693932	0.0822528	0.0701628	0.083588	0.89463	0.874923	0.893438	0.872893	0.461276	0.452324	0.460554	0.450712	0.965303	0.958874	0.964919	0.958206	0.886367	0.0641361	3.90357	0
0.00838003	0.0412364	0.0542729	0.0404753	0.00378999	0.995239	0.0558079	8879.75	5.75976	121405	0.0654831	0.0823583	0.069752	0.0830607	0.880186	0.849173	0.872371	0.847883	0.453639	0.439993	0.4502	0.439872	0.967258	0.958821	0.965124	0.95847	0.890301	0.0606016	2.81989	0
0.00835284	0.0375996	0.0513044	0.0331854	0.00351552	0.99602	0.051972	8242	5.95709	201520	0.084783	0.101685	0.0831646	0.0993284	0.902553	0.883008	0.904398	0.885716	0.351409	0.34028	0.352302	0.341775	0.957608	0.949158	0.958418	0.950336	0.851812	0.0690121	2.66119	0
0.00909607	0.0380023	0.0458454	0.0289102	0.00248502	0.996597	0.0480039	7764.75	5.80422	212006	0.0735827	0.0860123	0.0726372	0.0886667	0.896101	0.878443	0.897426	0.874693	0.390821	0.38191	0.39178	0.379948	0.963209	0.956994	0.963681	0.955667	0.862611	0.061468	3.04988	0
0.00825918	0.0393224	0.0525177	0.0369014	0.0038195	0.995751	0.0521398	8489	5.92857	236907	0.0862002	0.105355	0.087316	0.104965	0.895043	0.871584	0.893639	0.872061	0.381725	0.369311	0.381268	0.369237	0.9569	0.947323	0.956342	0.947517	0.864973	0.0693504	3.3479	0
0.00885541	0.0381504	0.0523339	0.0352448	0.00326796	0.995945	0.0505933	8337	5.91965	245013	0.0771011	0.0925393	0.0772277	0.093766	0.899984	0.879805	0.899774	0.87821	0.402457	0.391749	0.402327	0.39113	0.961449	0.95373	0.961386	0.953117	0.871244	0.0673906	3.06	0
0.00904323	0.0392385	0.0490348	0.0353545	0.00267991	0.996178	0.0483473	8150.25	5.74557	181039	0.062484	0.0750395	0.0627917	0.0745626	0.917563	0.900837	0.917099	0.901471	0.479746	0.471245	0.479603	0.471534	0.968758	0.96248	0.968604	0.962719	0.886825	0.0692724	5.37179	0
0.00854027	0.037484	0.0512148	0.0360593	0.00336883	0.996047	0.0495811	8263	5.86622	227671	0.0736064	0.0915266	0.0770375	0.0907677	0.911046	0.889271	0.906866	0.890192	0.405049	0.393836	0.403411	0.394069	0.963197	0.954237	0.961481	0.954616	0.871536	0.0699252	3.82292	0
0.00884181	0.038181	0.0537832	0.03668	0.00299887	0.995861	0.0497168	8368.25	5.74292	233170	0.0634346	0.0738144	0.0619379	0.0764993	0.896417	0.879372	0.898848	0.874986	0.440587	0.432482	0.441806	0.430694	0.968283	0.963093	0.969031	0.96175	0.881574	0.0604664	3.26437	0
0.00886594	0.0387971	0.0512549	0.0330981	0.00288465	0.996003	0.0514622	8257.25	6.02913	258485	0.0700789	0.0854215	0.0732221	0.0873934	0.912927	0.893696	0.90894	0.891242	0.383608	0.373236	0.381846	0.37216	0.964961	0.957289	0.963389	0.956303	0.863886	0.0718223	3.31339	0
0.00880499	0.0381585	0.0547956	0.0414123	0.00437089	0.995464	0.0525976	8740	5.91432	176796	0.0767117	0.0926249	0.0772452	0.0925233	0.895902	0.874126	0.895097	0.874264	0.400702	0.38946	0.400273	0.389547	0.961644	0.953688	0.961377	0.953738	0.872624	0.0670451	2.89284	0
0.00814991	0.0388751	0.0521348	0.0403385	0.00413452	0.995604	0.0530976	8646.5	5.85792	196909	0.0757237	0.0921839	0.0783106	0.0930048	0.899054	0.876959	0.895557	0.875861	0.404941	0.393775	0.403387	0.393476	0.962138	0.953908	0.960845	0.953498	0.872644	0.0667449	2.89924	0
0.00854926	0.0389371	0.0532196	0.0399155	0.00465068	0.995611	0.0519791	8641.25	5.8684	173328	0.0713051	0.0866513	0.0725379	0.0865405	0.901066	0.879632	0.899298	0.879782	0.405462	0.394348	0.404467	0.39449	0.964347	0.956674	0.963731	0.95673	0.871975	0.0646758	3.00193	0
0.00847226	0.0376751	0.055142	0.0413474	0.00457788	0.995432	0.0530335	8747.5	5.87689	176030	0.061205	0.0757748	0.0623908	0.073164	0.917052	0.897195	0.91547	0.900733	0.442357	0.432515	0.441086	0.433696	0.969397	0.962113	0.968805	0.963418	0.880068	0.0691724	3.14912	0
0.0083487	0.0382864	0.0527152	0.0397371	0.00456911	0.995624	0.0529849	8633.25	5.88153	255187	0.074996	0.0918392	0.0763464	0.0895869	0.90351	0.881688	0.901726	0.88459	0.40676	0.395524	0.406058	0.39701	0.962503	0.954082	0.961827	0.955208	0.872582	0.0683424	3.14516	0
0.00916512	0.0398471	0.04985	0.0316561	0.00253939	0.996118	0.0506732	8155.5	5.63273	172343	0.0782479	0.0936017	0.0770497	0.0943912	0.860996	0.833613	0.863133	0.832209	0.441853	0.429781	0.44277	0.429343	0.960876	0.953199	0.961475	0.952804	0.885882	0.0543374	4.1312	0
0.00908129	0.0400358	0.0537897	0.0383064	0.00450734	0.995512	0.0534678	8724.5	5.87504	270328	0.0908684	0.111811	0.0953667	0.114476	0.880959	0.853415	0.875101	0.849922	0.381829	0.367886	0.379277	0.366243	0.954567	0.944097	0.952317	0.942766	0.870473	0.0653442	3.23421	0
0.00857419	0.0400586	0.0551042	0.0361836	0.00347476	0.995596	0.0522919	8579.75	5.99567	254522	0.074515	0.0910872	0.0761058	0.0894623	0.913604	0.894284	0.911719	0.896169	0.375157	0.364402	0.374305	0.365349	0.962742	0.954456	0.961947	0.955269	0.863558	0.0730461	2.66957	0
0.00912618	0.0422038	0.0622932	0.0394619	0.00527279	0.994553	0.0592361	9323	5.96648	184149	0.0945448	0.120088	0.101003	0.118172	0.895588	0.867214	0.888374	0.869332	0.351305	0.334882	0.346832	0.336112	0.952728	0.939956	0.949499	0.940914	0.858261	0.0713648	3.09411	0
0.00858045	0.0390837	0.0533346	0.0441796	0.00558688	0.995314	0.0538824	8953.25	5.85839	140687	0.0772278	0.0957523	0.0801778	0.0934893	0.884467	0.856576	0.879971	0.859968	0.401864	0.388386	0.399829	0.389898	0.961386	0.952124	0.959911	0.953255	0.871055	0.0623595	2.80464	0
0.00799523	0.0390917	0.0566003	0.0478152	0.00657111	0.994804	0.0565659	9323.75	5.93878	173882	0.0795849	0.0983234	0.0844613	0.0999979	0.90355	0.880653	0.89755	0.87862	0.379372	0.366513	0.376208	0.365772	0.960208	0.950838	0.957769	0.950001	0.868476	0.0710402	3.3918	0
0.00865056	0.0397094	0.0552879	0.0392081	0.00420828	0.995381	0.0542462	8777	5.83924	238301	0.0819564	0.0950454	0.0791751	0.0982011	0.879844	0.860561	0.883939	0.855932	0.411477	0.401694	0.413535	0.400228	0.959022	0.952477	0.960412	0.950899	0.877846	0.0632189	3.24713	0
0.00902864	0.0383645	0.0484665	0.0343209	0.00240777	0.996295	0.0479985	8004.25	5.91217	191583	0.0659237	0.0787371	0.0668881	0.0802038	0.931732	0.918314	0.930687	0.916786	0.405354	0.396518	0.405033	0.396966	0.967038	0.960631	0.966556	0.959898	0.872153	0.0780479	4.27425	0
0.0088204	0.0386789	0.0500634	0.0345421	0.00281431	0.996124	0.0493884	8187.25	5.76939	161059	0.0700888	0.085475	0.072324	0.0849507	0.90375	0.882445	0.900613	0.883167	0.448988	0.438472	0.447495	0.438585	0.964956	0.957262	0.963838	0.957525	0.882075	0.0655407	4.12054	0
0.00862974	0.037989	0.0514593	0.0364092	0.00350236	0.996048	0.0486739	8298	5.85674	124896	0.067124	0.0792469	0.0673196	0.0813747	0.915225	0.899736	0.914858	0.897044	0.427376	0.41906	0.427002	0.417843	0.966438	0.960377	0.96634	0.959313	0.877896	0.0705252	3.20122	0
0.00889329	0.0378866	0.0488119	0.0335325	0.00292149	0.996185	0.0505927	8149.5	5.96731	192863	0.0693085	0.0835483	0.0697229	0.0831768	0.913478	0.895561	0.912957	0.89602	0.400016	0.390295	0.399874	0.390867	0.965347	0.958235	0.965146	0.958424	0.869257	0.0718712	3.59121	0
0.00826285	0.0371184	0.0526854	0.039134	0.00446654	0.995697	0.0528163	8587	5.77399	167065	0.0663872	0.0793279	0.0655815	0.0792286	0.898251	0.878252	0.899434	0.878407	0.447285	0.437717	0.447801	0.437755	0.966807	0.960338	0.967211	0.960388	0.882469	0.0622896	3.46778	0
0.0088501	0.0393422	0.050442	0.0331992	0.00306323	0.99609	0.0500903	8174.25	5.81427	130928	0.0715846	0.0845098	0.0708608	0.0853054	0.894105	0.874883	0.895231	0.873705	0.449994	0.440832	0.450489	0.440338	0.964208	0.957745	0.96457	0.957347	0.883905	0.0651552	3.33331	0
0.00881889	0.0388936	0.0512912	0.0332621	0.00295011	0.996054	0.0502317	8233.5	5.95645	141693	0.0710432	0.0862684	0.0728441	0.0876976	0.901904	0.880746	0.899388	0.878768	0.409979	0.398894	0.40824	0.398074	0.964478	0.956866	0.963578	0.956151	0.875905	0.0693445	2.62742	0
0.00790508	0.0372081	0.0537815	0.0415299	0.00541317	0.995555	0.0523348	8644.5	5.76754	187861	0.0707897	0.0857899	0.0700154	0.0841903	0.888653	0.864812	0.889894	0.867319	0.433545	0.422238	0.433993	0.423325	0.964605	0.957105	0.964992	0.957905	0.881674	0.0615273	4.14255	0
0.00842818	0.0387354	0.0535663	0.0364514	0.00380934	0.995796	0.0509791	8461.5	5.79362	134803	0.0721503	0.0895426	0.0753658	0.0885734	0.901297	0.877395	0.897104	0.878717	0.449426	0.437034	0.44667	0.437467	0.963925	0.955229	0.962317	0.955713	0.882676	0.0665947	5.96913	0
0.00820529	0.0380718	0.0534375	0.0399197	0.00415063	0.995703	0.0503822	8515.75	5.83259	158520	0.0797551	0.0965411	0.0792759	0.0924033	0.889779	0.866371	0.890449	0.872095	0.420745	0.408772	0.421118	0.411776	0.960122	0.951729	0.960362	0.953798	0.877288	0.0652638	4.86054	0
0.00842986	0.0371095	0.0485887	0.032019	0.00245688	0.996468	0.0466414	7835.25	5.84482	183520	0.0775753	0.0902786	0.0733207	0.0909358	0.888054	0.86956	0.894099	0.868612	0.395392	0.38639	0.398575	0.385625	0.961212	0.954861	0.96334	0.954532	0.868274	0.0631487	2.82547	0
0.00908688	0.0401515	0.0501604	0.029993	0.00231406	0.996217	0.0492285	8031.75	5.99428	139776	0.0988153	0.118407	0.099344	0.117942	0.893797	0.87261	0.893173	0.873111	0.332996	0.320645	0.332732	0.321144	0.950592	0.940796	0.950328	0.941029	0.850712	0.0708014	2.8405	0
0.00875123	0.0388673	0.051297	0.034715	0.00301124	0.996042	0.0494821	8208.75	5.60966	76674	0.0845578	0.100009	0.083357	0.0988293	0.890251	0.870046	0.891814	0.871575	0.39696	0.385846	0.398139	0.387281	0.957721	0.949996	0.958321	0.950585	0.868671	0.0601454	6.38733	0
0.00901086	0.0379824	0.0472383	0.0310538	0.00240424	0.996486	0.0477705	7841	5.60435	175079	0.0938722	0.110848	0.0915292	0.112747	0.860447	0.834805	0.863657	0.831978	0.401655	0.389679	0.403834	0.388505	0.953064	0.944576	0.954235	0.943627	0.876128	0.0558991	5.07878	0
0.00830222	0.0387153	0.0502026	0.0319572	0.0027277	0.996115	0.0511754	8119.75	5.65403	116389	0.0872622	0.103875	0.0872541	0.104402	0.873285	0.848949	0.873194	0.848186	0.401583	0.38965	0.40161	0.389075	0.956369	0.948062	0.956373	0.947799	0.873498	0.0567689	4.24488	0
0.0087145	0.0372792	0.0478463	0.0328307	0.00263088	0.996455	0.0471998	7902.25	5.68232	170370	0.0728917	0.0856944	0.0699215	0.0837562	0.891677	0.872481	0.896061	0.875359	0.419478	0.410112	0.42172	0.411656	0.963554	0.957153	0.965039	0.958122	0.870938	0.0600782	4.89139	0
0.00912777	0.0383501	0.049742	0.0330865	0.00344635	0.996176	0.0497772	8165.25	5.89183	180297	0.0928803	0.113063	0.0930917	0.109052	0.894039	0.870837	0.893702	0.875416	0.342319	0.32909	0.342268	0.331768	0.95356	0.943469	0.953454	0.945474	0.852204	0.0675032	2.94141	0
0.00923071	0.0390223	0.0491908	0.0302999	0.00268687	0.996278	0.0493004	7985.25	5.9926	252375	0.0660909	0.0810093	0.0711701	0.083238	0.931533	0.916028	0.926278	0.913717	0.356354	0.347625	0.353852	0.346603	0.966955	0.959496	0.964415	0.958382	0.850636	0.0773406	2.40772	0
0.00704779	0.039531	0.0680016	0.0451488	0.00746383	0.994022	0.0597642	9714	5.94998	173935	0.101081	0.128231	0.104936	0.12506	0.874619	0.840712	0.869663	0.844652	0.349481	0.331681	0.346991	0.333601	0.94946	0.935885	0.947532	0.93747	0.844313	0.0651578	2.73184	0
0.00785092	0.0405353	0.0655502	0.0413559	0.00593779	0.994242	0.0609201	9478	5.88347	146577	0.117517	0.145894	0.118933	0.141803	0.855964	0.820992	0.854107	0.826011	0.336287	0.318319	0.335488	0.320928	0.941241	0.927053	0.940534	0.929098	0.841187	0.063898	2.73167	0
0.00925195	0.0384377	0.0464862	0.0307305	0.00245484	0.996451	0.0488295	7896	5.55109	133752	0.0779013	0.09517	0.079392	0.092722	0.864933	0.834731	0.862208	0.838985	0.44617	0.433368	0.444853	0.434735	0.961049	0.952415	0.960304	0.953639	0.88139	0.0528294	3.47727	0
0.00823728	0.0374535	0.0521666	0.0371894	0.0039878	0.995951	0.0497396	8391.75	5.63062	137434	0.0927276	0.106533	0.0865019	0.108228	0.855408	0.833824	0.86518	0.831184	0.403526	0.393602	0.408282	0.391944	0.953636	0.946733	0.956749	0.945886	0.878914	0.0545743	4.54196	0
0.0092843	0.0380278	0.0486729	0.0286087	0.00242934	0.996412	0.0493121	7878.5	5.64239	224064	0.0685266	0.0798843	0.0672096	0.0830775	0.89571	0.878287	0.897653	0.873426	0.455941	0.447801	0.457132	0.445209	0.965737	0.960058	0.966395	0.958461	0.883958	0.0593375	4.07841	0
0.00884408	0.0379029	0.0500833	0.0304785	0.00264412	0.996343	0.0481445	7955.25	5.54905	151035	0.0656954	0.0795847	0.0654845	0.0771726	0.880661	0.855294	0.881059	0.85968	0.476385	0.465627	0.476439	0.467443	0.967152	0.960208	0.967258	0.961414	0.886259	0.0534033	4.02774	0
0.00889076	0.0387382	0.0508867	0.035453	0.00314255	0.996006	0.0502288	8281.5	5.83406	179776	0.0903515	0.108534	0.0882622	0.104658	0.888271	0.865608	0.890738	0.870409	0.370021	0.358243	0.371664	0.360628	0.954824	0.945733	0.955869	0.947671	0.863082	0.0653409	2.82415	0
0.00881148	0.0378803	0.0502923	0.0344668	0.00299185	0.996271	0.0468249	8089.5	5.74639	202099	0.0749029	0.0880782	0.0721667	0.0890832	0.895287	0.876734	0.89911	0.875329	0.407829	0.398432	0.410124	0.397774	0.962549	0.955961	0.963917	0.955458	0.87128	0.0622702	3.57537	0
0.00883107	0.0373433	0.0490089	0.0365358	0.00339351	0.996177	0.0488764	8191	5.69149	154477	0.075109	0.0884886	0.0729793	0.088322	0.894466	0.875561	0.897455	0.8758	0.429958	0.420485	0.431728	0.420344	0.962445	0.955756	0.96351	0.955839	0.875263	0.0618736	4.53381	0
0.00872813	0.0387644	0.0487596	0.0296559	0.00271684	0.996352	0.0492336	7955.5	5.90944	279051	0.0707019	0.0812998	0.0694793	0.086811	0.91576	0.902979	0.917112	0.896406	0.388737	0.381631	0.390001	0.37817	0.964649	0.95935	0.96526	0.956594	0.865576	0.0709379	3.5422	0
0.00818455	0.0392608	0.0528355	0.0379689	0.00336919	0.995766	0.0507278	8469.25	5.59359	92986	0.0846334	0.0997404	0.0828285	0.102717	0.848275	0.821089	0.851571	0.815753	0.424738	0.413005	0.426047	0.410585	0.957683	0.95013	0.958586	0.948641	0.881372	0.0526263	3.12258	0
0.00853968	0.0406114	0.0545731	0.033967	0.00292385	0.995583	0.0542622	8540.75	5.69045	145033	0.0630902	0.0755004	0.0643962	0.0781739	0.900864	0.881257	0.898766	0.877054	0.429409	0.419772	0.428317	0.418032	0.968455	0.96225	0.967802	0.960913	0.874046	0.0593665	2.68026	0
0.00825834	0.0386133	0.0624345	0.0404829	0.00596297	0.994786	0.0570655	9234.5	5.82293	151019	0.0928261	0.11541	0.0951453	0.113101	0.884159	0.855794	0.881153	0.858686	0.366761	0.351811	0.364857	0.352926	0.953587	0.942295	0.952427	0.94345	0.862322	0.0648606	3.01343	0
0.00844471	0.0410112	0.0589382	0.0337736	0.00356512	0.995232	0.055864	8782.75	5.69695	135170	0.103939	0.126184	0.103297	0.122736	0.857408	0.826716	0.858235	0.831452	0.37303	0.357967	0.373066	0.359932	0.94803	0.936908	0.948352	0.938633	0.864987	0.0595786	3.3093	0
0.00876828	0.0408505	0.0589021	0.0369983	0.00446706	0.995223	0.0538621	8860.25	5.78802	158744	0.0964537	0.117216	0.0970667	0.117505	0.863944	0.83445	0.862996	0.834041	0.378105	0.363656	0.377483	0.363374	0.951773	0.941392	0.951467	0.941247	0.864162	0.0608472	2.77671	0
0.00890566	0.0393351	0.0510062	0.0321177	0.0022903	0.996039	0.0512384	8215.5	5.89079	134764	0.0859146	0.101395	0.0845369	0.10213	0.904508	0.88718	0.905997	0.886365	0.356904	0.346623	0.357794	0.346359	0.957043	0.949302	0.957732	0.948935	0.859682	0.0701688	3.24075	0
0.00893853	0.0395791	0.0547678	0.0361231	0.00358331	0.995645	0.0520451	8560.5	5.78098	101245	0.0916075	0.108942	0.0910779	0.109984	0.877153	0.853738	0.87777	0.852342	0.373036	0.360861	0.373318	0.360121	0.954196	0.945529	0.954461	0.945008	0.863331	0.0614807	2.99902	0
0.00916745	0.0393543	0.051182	0.0334725	0.00289673	0.996017	0.0505504	8252.5	5.85783	121031	0.0936416	0.11028	0.0918247	0.112041	0.895392	0.876654	0.897324	0.874687	0.352143	0.341497	0.353397	0.340588	0.953179	0.94486	0.954088	0.943979	0.858677	0.0686037	2.76932	0
0.00797156	0.0388513	0.06319	0.0412998	0.00606292	0.994717	0.0565437	9209	5.73989	218538	0.0939623	0.11722	0.0961884	0.114467	0.871577	0.839631	0.86844	0.843399	0.378935	0.362711	0.377189	0.36444	0.95302	0.941392	0.951906	0.942768	0.866231	0.0606271	3.58017	0
0.00864211	0.0401413	0.0584347	0.0384782	0.00470186	0.995177	0.0546522	8940.25	5.72599	206336	0.0893032	0.110702	0.0921119	0.110479	0.873084	0.842506	0.869006	0.842826	0.382429	0.367202	0.380251	0.367124	0.955348	0.944649	0.953944	0.944761	0.86514	0.059089	3.36321	0
0.00841056	0.0374162	0.0538221	0.0403694	0.00512651	0.995651	0.0514795	8657.25	5.85328	102292	0.075109	0.0922198	0.0765381	0.0895945	0.900128	0.877244	0.898165	0.880744	0.385245	0.373273	0.384239	0.375169	0.962448	0.953892	0.961731	0.955205	0.861036	0.0659256	2.90057	0
0.00885748	0.038669	0.0523623	0.0349862	0.00309679	0.996005	0.0489704	8295	5.45858	70594	0.0830017	0.0973902	0.0785702	0.0962728	0.84515	0.818205	0.853503	0.820292	0.446569	0.435794	0.450419	0.436388	0.958499	0.951305	0.960715	0.951864	0.883186	0.048576	3.63087	0
0.00857379	0.0375881	0.0549727	0.0447321	0.00519273	0.995313	0.052819	8896	5.90147	234507	0.0652022	0.0784184	0.0646727	0.0792316	0.893728	0.872006	0.894499	0.870681	0.434567	0.424581	0.434618	0.423749	0.967399	0.960791	0.967664	0.960384	0.884602	0.0651221	2.41829	0
0.00877741	0.0395404	0.0518414	0.0354952	0.00341447	0.995947	0.0498125	8312.25	5.80978	211380	0.0748922	0.088458	0.0722576	0.087761	0.894612	0.875343	0.898238	0.876323	0.42522	0.415702	0.427033	0.416175	0.962554	0.955771	0.963871	0.956119	0.878413	0.0644955	3.54577	0
0.00856806	0.0401351	0.0529542	0.0380601	0.00388426	0.995609	0.0528414	8619.75	5.88504	171341	0.0799537	0.098853	0.0844117	0.0996655	0.911104	0.889932	0.906043	0.889028	0.403704	0.391513	0.400844	0.391654	0.960023	0.950573	0.957794	0.950167	0.872168	0.0732653	2.94043	0
0.00824198	0.0385752	0.0558997	0.0416672	0.00585376	0.995231	0.0550636	8973.5	5.83105	204631	0.0805576	0.0982867	0.0819411	0.0979573	0.893113	0.869434	0.891213	0.869874	0.404172	0.391957	0.403368	0.392287	0.959721	0.950857	0.959029	0.951021	0.874038	0.0656731	3.23241	0
0.0081211	0.0388243	0.0529222	0.0424412	0.00520668	0.995486	0.0526759	8721.75	5.7075	124436	0.0777776	0.0918094	0.0758737	0.0919363	0.872317	0.849254	0.875481	0.849046	0.425432	0.415036	0.427004	0.415115	0.961111	0.954095	0.962063	0.954032	0.878369	0.0584127	2.75676	0
0.0080515	0.0380151	0.0582715	0.0489633	0.00771511	0.994843	0.0534995	9318.25	5.92481	133341	0.079533	0.0957432	0.0801404	0.0966603	0.905489	0.88608	0.904725	0.884991	0.3998	0.389548	0.399561	0.389019	0.960234	0.952128	0.95993	0.95167	0.870955	0.0721636	3.10273	0
0.00829242	0.0402637	0.056235	0.0414489	0.00519048	0.995151	0.0548219	8975	5.94624	139194	0.0789718	0.0978396	0.0810163	0.0965824	0.902702	0.879292	0.900094	0.880841	0.381994	0.368993	0.380201	0.369823	0.960514	0.95108	0.959492	0.951709	0.868096	0.0710482	2.91967	0
0.0086145	0.037813	0.0553992	0.0422578	0.00485452	0.995414	0.0524349	8816.5	5.62516	75899	0.0563276	0.0674021	0.055778	0.0677896	0.895227	0.874509	0.896256	0.873791	0.491151	0.482801	0.491592	0.482081	0.971836	0.966299	0.972111	0.966105	0.89089	0.0572408	2.99811	0
0.00870858	0.0366557	0.0581381	0.0477368	0.00790318	0.994819	0.0560198	9311	6.00881	221704	0.0919587	0.114139	0.0948535	0.110475	0.897759	0.872922	0.894451	0.877001	0.361165	0.347103	0.359478	0.349476	0.954021	0.942931	0.952573	0.944762	0.864391	0.0738025	3.32355	0
0.00828437	0.0371528	0.0554614	0.0434421	0.00614344	0.995358	0.0527419	8919.75	5.87493	127466	0.082439	0.0983708	0.0819824	0.0990395	0.895035	0.874559	0.895542	0.873709	0.399985	0.388923	0.400422	0.388603	0.958781	0.950815	0.959009	0.95048	0.872163	0.0674901	3.9332	0
0.00881205	0.0409684	0.0551786	0.0344957	0.00361001	0.995402	0.0561525	8723.5	5.70909	111049	0.0798025	0.0988034	0.0828965	0.0974238	0.877507	0.848165	0.872672	0.850287	0.4027	0.388817	0.400313	0.389544	0.960099	0.950598	0.958552	0.951288	0.871029	0.0578983	2.91895	0
0.00830309	0.0398186	0.0555578	0.0356591	0.0040308	0.995534	0.0533268	8624.75	5.85618	165645	0.0818136	0.0993177	0.0835044	0.0994194	0.880694	0.854996	0.87811	0.854849	0.392154	0.37953	0.390946	0.379383	0.959093	0.950341	0.958248	0.95029	0.86717	0.0627523	2.80788	0
0.00867968	0.0394593	0.0527481	0.035688	0.00364464	0.99583	0.0509925	8417.75	5.90802	209503	0.0882365	0.105667	0.0878864	0.106093	0.889344	0.867342	0.889686	0.866807	0.368082	0.356234	0.368417	0.356175	0.955882	0.947166	0.956057	0.946953	0.864283	0.066361	2.86004	0
0.00865374	0.0389877	0.0521113	0.0392329	0.00475661	0.995744	0.0509811	8592.25	5.93647	219454	0.0846364	0.100042	0.0843269	0.10224	0.898184	0.87951	0.898488	0.87686	0.366903	0.356675	0.367263	0.355366	0.957682	0.949979	0.957837	0.94888	0.862533	0.0682752	2.97646	0
0.00824774	0.0373827	0.0573599	0.0451746	0.00627446	0.994952	0.0566685	9169.25	5.89322	144712	0.0902675	0.108602	0.0895849	0.106947	0.886953	0.863802	0.887693	0.865879	0.37045	0.358496	0.370889	0.35969	0.954866	0.945699	0.955208	0.946527	0.861998	0.0662981	2.62435	0
0.00875546	0.0395949	0.0570024	0.0366023	0.00480513	0.995319	0.0554266	8825.5	5.8718	155967	0.0891634	0.113156	0.0957417	0.112491	0.888715	0.858611	0.880461	0.85944	0.374198	0.358399	0.369537	0.358657	0.955418	0.943422	0.952129	0.943755	0.86405	0.0667104	2.81766	0
0.00898951	0.0393443	0.0496499	0.0299112	0.00237836	0.996223	0.0503265	8005.75	5.8461	206945	0.0820427	0.0976898	0.0807796	0.0974277	0.886667	0.86492	0.888389	0.865282	0.390678	0.379399	0.391372	0.379847	0.958979	0.951155	0.95961	0.951286	0.868103	0.0638501	2.87707	0
0.00906817	0.0382174	0.0487528	0.0318514	0.00261526	0.996329	0.0486477	7983.75	5.81445	193345	0.0669339	0.079535	0.0663054	0.0793401	0.912998	0.896501	0.913756	0.896754	0.423842	0.41544	0.42429	0.415564	0.966533	0.960232	0.966847	0.96033	0.874471	0.0681108	2.99439	0
0.00839514	0.0386335	0.0503595	0.0338702	0.00293809	0.996178	0.0486041	8123	5.80326	191811	0.0799819	0.095718	0.0790666	0.0946059	0.884199	0.861292	0.885504	0.862901	0.391129	0.379644	0.391799	0.380417	0.960009	0.952142	0.960467	0.952697	0.865775	0.0615004	2.93588	0
0.00869421	0.0403962	0.0605365	0.0384277	0.00468626	0.994881	0.0575014	9091.5	5.97762	222072	0.0856481	0.108224	0.0895154	0.105185	0.898589	0.871677	0.893967	0.875283	0.357949	0.342876	0.354839	0.344827	0.957176	0.945888	0.955242	0.947407	0.856567	0.0706496	2.63349	0
0.00892315	0.038036	0.0448887	0.0281568	0.00225623	0.996775	0.0457108	7554.75	5.63108	124335	0.0705263	0.084817	0.0706867	0.0848124	0.883028	0.859224	0.882783	0.85923	0.458236	0.447525	0.458304	0.447379	0.964737	0.957592	0.964657	0.957594	0.885801	0.0561903	4.22995	0
0.00942179	0.0388775	0.0482791	0.0273721	0.0018508	0.996551	0.0468634	7746.5	5.87204	150802	0.0682494	0.0821642	0.0698421	0.084347	0.918311	0.901518	0.916457	0.898893	0.407588	0.397891	0.40602	0.39685	0.965875	0.958918	0.965079	0.957827	0.873372	0.07175	3.63094	0
0.00868289	0.037528	0.0488919	0.0335026	0.00348588	0.996243	0.0497786	8088.75	5.6491	59832	0.0739675	0.0873437	0.0723332	0.0880568	0.88335	0.862111	0.885883	0.860988	0.450506	0.440569	0.451444	0.43976	0.963016	0.956328	0.963833	0.955972	0.88444	0.0588457	3.95682	0
0.00885853	0.0379755	0.048715	0.0345752	0.00372033	0.996182	0.0500266	8193.5	5.83711	175231	0.0788817	0.0959029	0.0783778	0.0935061	0.892561	0.869178	0.893153	0.872449	0.408937	0.397365	0.409136	0.398807	0.960559	0.952049	0.960811	0.953247	0.873513	0.0657515	2.82923	0
0.00893718	0.0386673	0.0501436	0.0316565	0.00235456	0.99621	0.0495585	8066	5.80905	194434	0.062148	0.0753712	0.0620922	0.0742317	0.906389	0.886284	0.906378	0.888003	0.413761	0.403913	0.413983	0.40507	0.968926	0.962314	0.968954	0.962884	0.869624	0.0636715	2.50596	0
0.00859288	0.0376079	0.0493844	0.0323791	0.00301649	0.996255	0.0497574	8034	5.85103	185512	0.0758703	0.0910383	0.0743386	0.0892086	0.902442	0.8828	0.904362	0.885155	0.403197	0.392823	0.404253	0.394048	0.962065	0.954481	0.962831	0.955396	0.870718	0.066015	3.09178	0
0.00829187	0.038918	0.0506114	0.0352642	0.00387098	0.995957	0.051438	8348	5.96026	138564	0.0813441	0.0989356	0.0832631	0.0993391	0.902149	0.880842	0.899766	0.880356	0.371551	0.359641	0.370206	0.35936	0.959328	0.950532	0.958368	0.95033	0.866176	0.0695917	2.85447	0
0.00868304	0.0385697	0.0494671	0.0284731	0.0031503	0.996386	0.0487243	7922.5	5.87759	140675	0.0784907	0.0950981	0.0812668	0.0963477	0.902528	0.881735	0.899029	0.88018	0.412559	0.401076	0.410145	0.400126	0.960755	0.952451	0.959367	0.951826	0.875193	0.0696364	3.68262	0
0.00864748	0.0385252	0.0471783	0.0287933	0.00257203	0.996522	0.0481331	7786.75	5.71716	150350	0.0742875	0.0886529	0.0731343	0.087521	0.893616	0.872662	0.895025	0.874288	0.443552	0.433548	0.444426	0.434152	0.962856	0.955674	0.963433	0.956239	0.880072	0.0625416	4.26661	0
0.00892967	0.0399929	0.0482785	0.0277702	0.00179821	0.996279	0.0512597	7926.75	5.68516	104286	0.0909829	0.110916	0.0906578	0.106208	0.853896	0.821488	0.854189	0.829065	0.426404	0.412105	0.426733	0.41546	0.954509	0.944542	0.954671	0.946896	0.883402	0.0575718	4.19594	0
0.00824307	0.0400627	0.0599895	0.0367661	0.0048005	0.995198	0.0540653	8902.75	5.70464	123068	0.0688702	0.0875287	0.0731595	0.0854987	0.884838	0.853534	0.877727	0.856929	0.434473	0.419936	0.430577	0.421139	0.965565	0.956236	0.96342	0.957251	0.878812	0.0567623	3.79349	0
0.00902448	0.0409459	0.0540176	0.0357883	0.00279293	0.99547	0.055263	8633.75	5.77486	124163	0.0870874	0.103776	0.0852319	0.10433	0.877324	0.853663	0.879933	0.852881	0.413108	0.401325	0.41426	0.401077	0.956456	0.948112	0.957384	0.947835	0.876387	0.0634805	3.22263	0
0.00905442	0.0399778	0.0538563	0.0338661	0.00311397	0.995791	0.0513747	8423.5	5.7806	129182	0.076788	0.0926929	0.0774804	0.0941328	0.8909	0.867986	0.889756	0.865935	0.4257	0.413911	0.425246	0.413621	0.961606	0.953654	0.96126	0.952934	0.877858	0.0648763	4.37985	0
0.00872132	0.0410739	0.0549886	0.035955	0.00335356	0.995429	0.0548389	8665.25	5.89514	130210	0.0834003	0.102009	0.0861666	0.102157	0.899752	0.877192	0.896339	0.877014	0.38489	0.37235	0.383081	0.372386	0.9583	0.948996	0.956917	0.948921	0.869816	0.0698914	3.47952	0
0.00875331	0.0375524	0.0521673	0.0383369	0.00473956	0.995819	0.0512541	8534	5.87722	110118	0.079507	0.0955766	0.0796799	0.0946571	0.89324	0.87155	0.892991	0.872784	0.399541	0.388562	0.399217	0.389297	0.960246	0.952212	0.96016	0.952671	0.869884	0.0662746	2.57023	0
0.00874669	0.0374118	0.0535792	0.0369248	0.00426971	0.995802	0.0511984	8451.5	5.79411	99467	0.07158	0.0869837	0.0711449	0.0841406	0.886419	0.861881	0.88717	0.866394	0.421631	0.410459	0.421774	0.412238	0.96421	0.956508	0.964428	0.95793	0.874254	0.0613071	2.4699	0
0.00840636	0.0382318	0.0545101	0.0379048	0.00417161	0.995688	0.0513246	8564.5	5.82822	137310	0.0796673	0.0952112	0.0791018	0.0961834	0.890108	0.86844	0.890761	0.867097	0.405224	0.394163	0.405554	0.393634	0.96017	0.952399	0.960449	0.951912	0.874137	0.0644261	3.22722	0
0.00796097	0.0370935	0.0557666	0.0421657	0.00603998	0.99535	0.05386	8866.5	5.87195	147109	0.0752984	0.09124	0.0771253	0.0925041	0.9049	0.884589	0.902514	0.882988	0.426035	0.415259	0.42441	0.414483	0.962351	0.954382	0.961439	0.953752	0.877124	0.0696389	3.48326	0
0.00721819	0.0398326	0.0643956	0.0431396	0.0064752	0.994287	0.0606292	9490.5	5.91948	100640	0.0843875	0.110334	0.0948092	0.11076	0.902929	0.872897	0.890885	0.872408	0.400671	0.383234	0.392914	0.383392	0.957806	0.944833	0.952595	0.94462	0.87176	0.0727086	3.72356	0
0.00805169	0.0416099	0.0616306	0.0404751	0.00578836	0.994702	0.0573408	9280	5.79386	187629	0.069426	0.0864854	0.0732328	0.087732	0.896025	0.870236	0.89019	0.86837	0.455132	0.442839	0.451377	0.441817	0.965287	0.956759	0.963386	0.956136	0.882242	0.0642283	3.17756	0
0.00907249	0.0372665	0.0481547	0.0308324	0.00246052	0.99658	0.0455911	7772	5.66449	74576	0.0667857	0.0772842	0.0637952	0.0776778	0.899624	0.88375	0.904216	0.883156	0.439957	0.432361	0.442074	0.431742	0.966607	0.961358	0.968102	0.961161	0.87791	0.0601158	4.0385	0
0.00905419	0.037291	0.0475153	0.0308659	0.00257929	0.996476	0.0482679	7870.25	5.76746	176590	0.0896093	0.106316	0.0881239	0.104491	0.873946	0.850239	0.87594	0.85281	0.396599	0.384902	0.397621	0.385953	0.955195	0.946842	0.955938	0.947754	0.872015	0.0612097	3.83287	0
0.00917431	0.039018	0.0471771	0.0280797	0.00212607	0.996564	0.0472277	7762.75	5.40634	135349	0.0695245	0.0773347	0.0652852	0.0813823	0.852044	0.835271	0.861074	0.826655	0.514535	0.508483	0.518063	0.504947	0.965238	0.961333	0.967357	0.959309	0.89021	0.0483935	4.32816	0
0.00856441	0.0373617	0.0492347	0.0325637	0.00370816	0.996238	0.0503708	8116	5.82659	154674	0.0709417	0.0844371	0.0716688	0.0862844	0.900673	0.881635	0.899583	0.879048	0.407115	0.397222	0.406456	0.395829	0.964529	0.957781	0.964166	0.956858	0.873134	0.0632607	3.08147	0
0.00956609	0.0393439	0.0466972	0.0287412	0.00209348	0.996581	0.0464995	7764.25	5.97865	223254	0.0746143	0.088912	0.0737987	0.0881829	0.911068	0.89388	0.911965	0.894749	0.378473	0.368949	0.378985	0.36954	0.962693	0.955544	0.963101	0.955909	0.865153	0.0710757	2.66465	0
0.00834786	0.0381919	0.0476709	0.0313711	0.00289889	0.996449	0.0477465	7907	5.6251	145910	0.0734964	0.0847604	0.0693151	0.0859772	0.871307	0.85148	0.87865	0.849352	0.441422	0.432779	0.444583	0.431511	0.963252	0.95762	0.965342	0.957011	0.882565	0.0538798	3.71441	0
0.00906388	0.0380938	0.0460122	0.0300121	0.00238887	0.996563	0.0477852	7760.25	5.89612	210053	0.088742	0.105182	0.0872701	0.105064	0.887356	0.866321	0.889177	0.866473	0.372383	0.361613	0.373259	0.361521	0.955629	0.947409	0.956365	0.947468	0.862196	0.0672993	2.48191	0
0.00865281	0.0375268	0.0467952	0.0302388	0.00247428	0.996565	0.0474658	7785	5.65977	163960	0.069113	0.0806486	0.0660565	0.081017	0.885626	0.866455	0.890697	0.865848	0.443742	0.434968	0.446078	0.434353	0.965444	0.959676	0.966972	0.959492	0.88151	0.0573714	3.81623	0
0.00961438	0.0376383	0.0458319	0.0264422	0.00203719	0.996767	0.0462453	7561.75	5.90472	146856	0.0875676	0.104707	0.0885745	0.103845	0.896302	0.875886	0.895035	0.87691	0.369377	0.357852	0.36859	0.35875	0.956216	0.947646	0.955713	0.948077	0.863114	0.0703481	3.1289	0
0.00886209	0.03814	0.0462974	0.0288663	0.00247166	0.99662	0.0471008	7739	5.78707	174495	0.0792237	0.0954061	0.0803084	0.0951256	0.906754	0.887557	0.905387	0.88789	0.403644	0.393108	0.403091	0.393146	0.960388	0.952297	0.959846	0.952437	0.868985	0.0680502	3.64468	0
0.00904375	0.0375689	0.0479454	0.0301024	0.00254135	0.996506	0.0474503	7833.25	5.83087	148822	0.0779967	0.0940518	0.0766877	0.0925661	0.900124	0.879386	0.901714	0.881289	0.383282	0.372168	0.384094	0.373196	0.961002	0.952974	0.961656	0.953717	0.865308	0.0650504	3.06417	0
0.00860933	0.0364592	0.0511383	0.036412	0.00407908	0.995955	0.051756	8348.75	5.94838	184714	0.0847624	0.100677	0.0838794	0.101126	0.897876	0.878544	0.898823	0.878006	0.363165	0.352672	0.364037	0.352312	0.957619	0.949662	0.95806	0.949437	0.862373	0.0688155	2.89263	0
0.00926771	0.0385739	0.0465062	0.0302424	0.00263059	0.996476	0.0487119	7855.25	5.82413	128333	0.0947327	0.114293	0.0948726	0.111728	0.882979	0.858569	0.882678	0.861742	0.377839	0.364926	0.377722	0.366409	0.952634	0.942853	0.952564	0.944136	0.866454	0.0654459	4.02003	0
0.00872184	0.037397	0.0487469	0.034674	0.0030869	0.996246	0.0491464	8083.75	5.9763	261513	0.0840722	0.100296	0.0826491	0.0987522	0.909966	0.892528	0.911515	0.894183	0.361825	0.351617	0.362613	0.352752	0.957964	0.949852	0.958675	0.950624	0.859309	0.0741126	2.71404	0
0.00966235	0.0383966	0.046238	0.0295631	0.00204786	0.996633	0.046174	7701	5.7015	139825	0.0634224	0.0750372	0.062432	0.0762433	0.899198	0.880659	0.900796	0.878737	0.4369	0.428108	0.437341	0.427025	0.968289	0.962481	0.968784	0.961878	0.879993	0.0608135	2.86238	0
0.00877602	0.0374758	0.0480623	0.0323491	0.00264867	0.996327	0.0498251	7987	5.76348	212172	0.0581097	0.0697163	0.0572153	0.0685859	0.914797	0.897654	0.916065	0.899312	0.417857	0.409431	0.418478	0.410431	0.970945	0.965142	0.971392	0.965707	0.867415	0.0636083	2.33244	0
0.00859042	0.0387441	0.0479831	0.0283706	0.002445	0.996397	0.0499543	7858	5.77294	255355	0.077902	0.0965801	0.0818014	0.0946128	0.896736	0.871823	0.891528	0.874432	0.416423	0.403746	0.413957	0.404957	0.961049	0.95171	0.959099	0.952694	0.875351	0.0646973	4.01763	0
0.00903789	0.0397952	0.0486873	0.0277183	0.00217386	0.996332	0.0499631	7948.5	5.65192	118570	0.0932514	0.112181	0.0950704	0.11229	0.850514	0.820077	0.847614	0.819901	0.395004	0.380988	0.393685	0.381168	0.953374	0.94391	0.952465	0.943855	0.87284	0.0541875	3.2185	0
0.00889864	0.0386445	0.0492609	0.0319224	0.00293665	0.996298	0.0485001	8027.75	5.90666	176850	0.0854916	0.101238	0.0826735	0.100859	0.902494	0.884361	0.905626	0.884792	0.378785	0.368496	0.380998	0.369225	0.957254	0.949381	0.958663	0.949571	0.866195	0.0704205	3.26349	0
0.00920685	0.0392859	0.0484713	0.0322123	0.00287091	0.996235	0.0496041	8073.5	5.93339	169621	0.0897437	0.107032	0.0877849	0.105259	0.8929	0.872099	0.895139	0.874215	0.357168	0.345815	0.358448	0.347092	0.955128	0.946484	0.956108	0.94737	0.858084	0.0694137	2.46579	0
0.00854335	0.0381521	0.0509178	0.0373882	0.00338636	0.995985	0.049675	8308	5.58586	174851	0.0928551	0.10724	0.088085	0.108745	0.84457	0.820367	0.852621	0.817852	0.444485	0.434386	0.448162	0.432802	0.953572	0.94638	0.955958	0.945627	0.886846	0.0538153	4.66057	0
0.00835632	0.0372235	0.0526494	0.0393728	0.00443338	0.995751	0.0515782	8536	5.86228	169545	0.0871561	0.104772	0.0866775	0.103328	0.886419	0.863258	0.886888	0.865144	0.38028	0.368353	0.380512	0.369413	0.956422	0.947614	0.956661	0.948336	0.867334	0.0649717	2.70295	0
0.00933112	0.0379669	0.0474163	0.032618	0.00319754	0.996433	0.047467	7978.75	5.87578	240812	0.0752205	0.0898804	0.0758698	0.0915106	0.907934	0.889856	0.907089	0.887856	0.391517	0.38181	0.391313	0.380874	0.96239	0.95506	0.962065	0.954245	0.867675	0.0675299	3.23681	0
0.00832242	0.0381372	0.0516833	0.038527	0.00458647	0.9958	0.0516483	8524.75	5.79706	161591	0.0818205	0.0997029	0.0844941	0.0995646	0.882426	0.856575	0.878557	0.856773	0.405424	0.392592	0.403399	0.392852	0.95909	0.950149	0.957753	0.950218	0.872619	0.0615586	3.19038	0
0.00915935	0.037139	0.0483144	0.0329726	0.00293622	0.996456	0.0465596	7935.25	5.78355	200373	0.0771057	0.0918858	0.0787039	0.0955827	0.900918	0.881763	0.898778	0.877009	0.415468	0.405587	0.414767	0.40326	0.961447	0.954057	0.960648	0.952209	0.874121	0.0661631	3.75738	0
0.00764014	0.0368527	0.0556556	0.0453974	0.00671433	0.995216	0.0539363	9022.75	5.92242	201495	0.08106	0.0960573	0.0787711	0.0954008	0.894742	0.875127	0.897624	0.875983	0.374986	0.364556	0.376554	0.365059	0.95947	0.951971	0.960614	0.9523	0.861122	0.0662151	2.82965	0
0.00894181	0.0390093	0.0503791	0.036178	0.00327253	0.99599	0.0502773	8343.75	5.94484	237872	0.0918412	0.11042	0.0919912	0.111717	0.895368	0.874035	0.895082	0.872554	0.354272	0.342274	0.354241	0.341696	0.954079	0.94479	0.954004	0.944142	0.858982	0.0689454	2.56771	0
0.00847254	0.0371246	0.0507712	0.0361546	0.00343312	0.996094	0.0492973	8232.75	5.50552	135735	0.0849289	0.10251	0.0838091	0.0992367	0.847175	0.815443	0.84927	0.821335	0.436804	0.42337	0.437806	0.425983	0.957536	0.948745	0.958095	0.950382	0.883406	0.049377	4.0905	0
0.0087546	0.0384618	0.051488	0.033833	0.00263688	0.996014	0.0508372	8219.25	5.87101	227800	0.0732346	0.0877725	0.0741867	0.0889388	0.899276	0.879169	0.897919	0.877567	0.392259	0.381932	0.391827	0.381331	0.963383	0.956114	0.962907	0.955531	0.866242	0.0649454	2.95113	0
0.00837125	0.0363416	0.0563461	0.0464543	0.00673351	0.995248	0.0518832	9013.25	5.94248	208118	0.0934515	0.110375	0.0903256	0.110026	0.884923	0.86389	0.888669	0.864322	0.364443	0.353392	0.366664	0.353798	0.953274	0.944813	0.954837	0.944987	0.859814	0.0680638	2.90487	0
0.00801887	0.036435	0.049657	0.0358105	0.00387854	0.996245	0.0481967	8100.5	5.62255	90601	0.0921199	0.108417	0.0887143	0.107865	0.852842	0.826633	0.858232	0.827517	0.398179	0.386388	0.400755	0.386512	0.95394	0.945791	0.955643	0.946068	0.872024	0.0537263	3.4284	0
0.00865356	0.038087	0.0473326	0.0329792	0.00256458	0.996455	0.0469557	7871.5	5.65563	112103	0.0805462	0.0956446	0.0786214	0.0953412	0.877242	0.854147	0.880191	0.854612	0.416606	0.405514	0.418054	0.405538	0.959727	0.952178	0.960689	0.952329	0.878053	0.0576875	3.72546	0
0.00886622	0.0384546	0.0477233	0.0297125	0.00206206	0.996484	0.0478684	7831.25	5.75487	193406	0.0627466	0.0737433	0.0610841	0.0748897	0.90599	0.889409	0.908465	0.88769	0.425643	0.41724	0.426821	0.416596	0.968627	0.963128	0.969458	0.962555	0.875426	0.0621726	3.32066	0
0.00908015	0.0386345	0.0489122	0.0295218	0.0026035	0.996353	0.0492412	7941.5	5.75018	89552	0.081183	0.0981583	0.0824108	0.0965655	0.875622	0.849492	0.873814	0.851933	0.39701	0.384351	0.395946	0.385546	0.959409	0.950921	0.958795	0.951717	0.864857	0.0589369	2.78959	0
0.00884002	0.0369318	0.0484529	0.0331701	0.00330326	0.996266	0.0503363	8066.25	5.83626	225036	0.079536	0.0970585	0.0805413	0.0927327	0.900262	0.878174	0.899001	0.883603	0.381999	0.3706	0.381708	0.37318	0.960232	0.951471	0.959729	0.953634	0.863827	0.066237	3.0865	0
0.0088386	0.0386792	0.0469459	0.0274565	0.00239344	0.996432	0.0507503	7839.75	6.00081	182941	0.0788297	0.096214	0.0824543	0.097942	0.920157	0.902486	0.916468	0.900734	0.344324	0.333247	0.341962	0.332376	0.960585	0.951894	0.958773	0.951029	0.853589	0.075024	2.60949	0
0.0090683	0.0382008	0.0465367	0.0295633	0.00272469	0.99651	0.0485743	7821	5.94975	168036	0.0765162	0.0919906	0.0786695	0.0924782	0.915892	0.898747	0.913466	0.89821	0.361418	0.351295	0.359917	0.35119	0.961743	0.954009	0.960667	0.953765	0.854927	0.0717174	3.27899	0
0.00862428	0.0370652	0.047286	0.0312341	0.0037132	0.996464	0.0487253	7905	5.95828	115365	0.0782548	0.096363	0.0811874	0.0939647	0.913195	0.893028	0.909935	0.895689	0.371596	0.35972	0.369529	0.361291	0.960873	0.951818	0.959406	0.953018	0.862587	0.0731597	2.96214	0
0.00850988	0.0369273	0.0474928	0.0326881	0.00365565	0.996406	0.0488267	7998.75	5.88952	113765	0.0750403	0.0924163	0.0781151	0.0899866	0.90852	0.887181	0.904728	0.890146	0.384273	0.37291	0.382256	0.374447	0.96248	0.953792	0.960942	0.955007	0.864918	0.0687852	3.01766	0
0.00883452	0.0372079	0.0491705	0.0353006	0.0032823	0.996274	0.047643	8069.25	5.80895	189032	0.0768064	0.0906469	0.0767465	0.0928007	0.903438	0.885912	0.903491	0.883202	0.40212	0.393308	0.402687	0.391849	0.961597	0.954677	0.961627	0.953601	0.869375	0.066944	3.89306	0
